# Supplementary material for: Forseti: a mechanistic and predictive model of the splicing status of scRNA-seq reads
Source: Bioinformatics. 2024 Jun 28;40(Suppl 1):i297–306. doi: 10.1093/bioinformatics/btae207 (PMC11256924; doi:10.1093/bioinformatics/btae207)
Supplement: btae207_Supplementary_Data [file btae207_supplementary_data.zip]

Archive with 12 entries (11 files):
- btae207_Supplementary_Data/
- btae207_Supplementary_Data/oup-authoring-template.cls
- btae207_Supplementary_Data/Patro.258.supp.2.jpg
- btae207_Supplementary_Data/Patro.258.supp.2.pdf
- btae207_Supplementary_Data/Patro.258.supp.3.jpg
- btae207_Supplementary_Data/Patro.258.supp.3.pdf
- btae207_Supplementary_Data/Patro.258.supp.4.jpg
- btae207_Supplementary_Data/Patro.258.supp.4.pdf
- btae207_Supplementary_Data/Patro.258.supp.5.jpg
- btae207_Supplementary_Data/Patro.258.supp.5.pdf
- btae207_Supplementary_Data/Patro.258.supp.pdf
- btae207_Supplementary_Data/reference.bib
