# Supplementary material for: Forseti: a mechanistic and predictive model of the splicing status of scRNA-seq reads
Source: Bioinformatics. 2024 Jun 28;40(Suppl 1):i297–306. doi: 10.1093/bioinformatics/btae207 (PMC11256924; doi:10.1093/bioinformatics/btae207)
Supplement: btae207_Supplementary_Data [file btae207_supplementary_data.zip › btae207_Supplementary_Data/reference.bib]

@article{Yan2023_screadsim,
  title = {scReadSim: a single-cell RNA-seq and ATAC-seq read simulator},
  volume = {14},
  ISSN = {2041-1723},
  url = {http://dx.doi.org/10.1038/s41467-023-43162-w},
  DOI = {10.1038/s41467-023-43162-w},
  number = {1},
  journal = {Nature Communications},
  publisher = {Springer Science and Business Media LLC},
  author = {Yan,  Guanao and Song,  Dongyuan and Li,  Jingyi Jessica},
  year = {2023},
  month = nov 
}
@article{He2024_sccensus,
 author = {He, Dongze and Mount, Stephen M. and Patro, Rob},
 doi = {10.1101/2024.01.29.577807},
 month = {January},
 publisher = {Cold Spring Harbor Laboratory},
 title = {scCensus: Off-target scRNA-seq reads reveal meaningful biology},
 url = {http://dx.doi.org/10.1101/2024.01.29.577807},
 year = {2024}
}

@article{scikit-learn,
  title={Scikit-learn: Machine Learning in {P}ython},
  author={Pedregosa, F. and Varoquaux, G. and Gramfort, A. and Michel, V.
          and Thirion, B. and Grisel, O. and Blondel, M. and Prettenhofer, P.
          and Weiss, R. and Dubourg, V. and Vanderplas, J. and Passos, A. and
          Cournapeau, D. and Brucher, M. and Perrot, M. and Duchesnay, E.},
  journal={Journal of Machine Learning Research},
  volume={12},
  pages={2825--2830},
  year={2011}
}
@ARTICLE{2020SciPy-NMeth,
  author  = {Virtanen, Pauli and Gommers, Ralf and Oliphant, Travis E. and
            Haberland, Matt and Reddy, Tyler and Cournapeau, David and
            Burovski, Evgeni and Peterson, Pearu and Weckesser, Warren and
            Bright, Jonathan and {van der Walt}, St{\'e}fan J. and
            Brett, Matthew and Wilson, Joshua and Millman, K. Jarrod and
            Mayorov, Nikolay and Nelson, Andrew R. J. and Jones, Eric and
            Kern, Robert and Larson, Eric and Carey, C J and
            Polat, {\.I}lhan and Feng, Yu and Moore, Eric W. and
            {VanderPlas}, Jake and Laxalde, Denis and Perktold, Josef and
            Cimrman, Robert and Henriksen, Ian and Quintero, E. A. and
            Harris, Charles R. and Archibald, Anne M. and
            Ribeiro, Ant{\^o}nio H. and Pedregosa, Fabian and
            {van Mulbregt}, Paul and {SciPy 1.0 Contributors}},
  title   = {{{SciPy} 1.0: Fundamental Algorithms for Scientific
            Computing in Python}},
  journal = {Nature Methods},
  year    = {2020},
  volume  = {17},
  pages   = {261--272},
  adsurl  = {https://rdcu.be/b08Wh},
  doi     = {10.1038/s41592-019-0686-2},
}
@article{Cock2009_biopython,
  title = {Biopython: freely available Python tools for computational molecular biology and bioinformatics},
  volume = {25},
  ISSN = {1367-4803},
  url = {http://dx.doi.org/10.1093/bioinformatics/btp163},
  DOI = {10.1093/bioinformatics/btp163},
  number = {11},
  journal = {Bioinformatics},
  publisher = {Oxford University Press (OUP)},
  author = {Cock,  Peter J. A. and Antao,  Tiago and Chang,  Jeffrey T. and Chapman,  Brad A. and Cox,  Cymon J. and Dalke,  Andrew and Friedberg,  Iddo and Hamelryck,  Thomas and Kauff,  Frank and Wilczynski,  Bartek and de Hoon,  Michiel J. L.},
  year = {2009},
  month = mar,
  pages = {1422–1423}
}

 @article{Virshup_2021, 
  title = {anndata: Annotated data},
  url = {http://dx.doi.org/10.1101/2021.12.16.473007},
  DOI = {10.1101/2021.12.16.473007},
  publisher = {Cold Spring Harbor Laboratory},
  author = {Virshup,  Isaac and Rybakov,  Sergei and Theis,  Fabian J. and Angerer,  Philipp and Wolf,  F. Alexander},
  year = {2021},
  month = dec 
}
@article{Lawrence2009_rtracklayer,
  title = {rtracklayer: an R package for interfacing with genome browsers},
  volume = {25},
  ISSN = {1367-4803},
  url = {http://dx.doi.org/10.1093/bioinformatics/btp328},
  DOI = {10.1093/bioinformatics/btp328},
  number = {14},
  journal = {Bioinformatics},
  publisher = {Oxford University Press (OUP)},
  author = {Lawrence,  Michael and Gentleman,  Robert and Carey,  Vincent},
  year = {2009},
  month = may,
  pages = {1841–1842}
}

@article{Soneson2021_eisar,
  title = {Preprocessing choices affect RNA velocity results for droplet scRNA-seq data},
  volume = {17},
  ISSN = {1553-7358},
  url = {http://dx.doi.org/10.1371/journal.pcbi.1008585},
  DOI = {10.1371/journal.pcbi.1008585},
  number = {1},
  journal = {PLOS Computational Biology},
  publisher = {Public Library of Science (PLoS)},
  author = {Soneson,  Charlotte and Srivastava,  Avi and Patro,  Rob and Stadler,  Michael B.},
  editor = {Li,  Min},
  year = {2021},
  month = jan,
  pages = {e1008585}
}

@misc{dnaio,
  doi = {10.5281/ZENODO.10548865},
  url = {https://zenodo.org/doi/10.5281/zenodo.10548865},
  author = {Martin,  Marcel and Vorderman,  Ruben H P},
  title = {dnaio: Efficiently read and write sequencing data from Python},
  publisher = {Zenodo},
  year = {2023},
  copyright = {MIT License}
}
@article{EldjrnHjrleifsson2022_kb_usa,
  title = {Accurate quantification of single-nucleus and single-cell RNA-seq transcripts},
  url = {http://dx.doi.org/10.1101/2022.12.02.518832},
  DOI = {10.1101/2022.12.02.518832},
  publisher = {Cold Spring Harbor Laboratory},
  author = {Eldjárn Hj\"{o}rleifsson,  Kristján and Sullivan,  Delaney K. and Holley,  Guillaume and Melsted,  Páll and Pachter,  Lior},
  year = {2022},
  month = dec 
}
@article{Wang2023_phylovelo,
  title = {PhyloVelo enhances transcriptomic velocity field mapping using monotonically expressed genes},
  ISSN = {1546-1696},
  url = {http://dx.doi.org/10.1038/s41587-023-01887-5},
  DOI = {10.1038/s41587-023-01887-5},
  journal = {Nature Biotechnology},
  publisher = {Springer Science and Business Media LLC},
  author = {Wang,  Kun and Hou,  Liangzhen and Wang,  Xin and Zhai,  Xiangwei and Lu,  Zhaolian and Zi,  Zhike and Zhai,  Weiwei and He,  Xionglei and Curtis,  Christina and Zhou,  Da and Hu,  Zheng},
  year = {2023},
  month = jul 
}
@misc{xi_chen_teichlabscg_lib_structs_2023,
	title = {Teichlab/scg\_lib\_structs: {Release} 26th {Oct} 2023},
	copyright = {Creative Commons Attribution 4.0 International},
	shorttitle = {Teichlab/scg\_lib\_structs},
	url = {https://zenodo.org/doi/10.5281/zenodo.10042390},
	abstract = {This is the first release to get a DOI so that people can cite the repo.},
	urldate = {2023-10-26},
	publisher = {Zenodo},

	author = {Xi Chen and Patrick Roelli and Darío Hereñú and Pontus Höjer and Tim Stuart},
	month = oct,
	year = {2023},
	doi = {10.5281/ZENODO.10042390},
}
@article{Chen2018_fastp,
  title = {fastp: an ultra-fast all-in-one FASTQ preprocessor},
  volume = {34},
  ISSN = {1367-4811},
  url = {http://dx.doi.org/10.1093/bioinformatics/bty560},
  DOI = {10.1093/bioinformatics/bty560},
  number = {17},
  journal = {Bioinformatics},
  publisher = {Oxford University Press (OUP)},
  author = {Chen,  Shifu and Zhou,  Yanqing and Chen,  Yaru and Gu,  Jia},
  year = {2018},
  month = sep,
  pages = {i884–i890}
}

@misc{url_frag_len,
  author = {10x Genomics},
  title = {{What is the difference between Single Cell 3' and 5’ Gene Expression libraries?
}},
  howpublished = "\url{https://kb.10xgenomics.com/hc/en-us/articles/360000939852-What-is-the-difference-between-Single-Cell-3-and-5-Gene-Expression-libraries-}",
  year = {2023}, 
  note = "[Online; accessed 29-December-2023]"
}
@article{Li2023_celldance,
  title = {A relay velocity model infers cell-dependent RNA velocity},
  ISSN = {1546-1696},
  url = {http://dx.doi.org/10.1038/s41587-023-01728-5},
  DOI = {10.1038/s41587-023-01728-5},
  journal = {Nature Biotechnology},
  publisher = {Springer Science and Business Media LLC},
  author = {Li,  Shengyu and Zhang,  Pengzhi and Chen,  Weiqing and Ye,  Lingqun and Brannan,  Kristopher W. and Le,  Nhat-Tu and Abe,  Jun-ichi and Cooke,  John P. and Wang,  Guangyu},
  year = {2023},
  month = apr 
}

@article{Bergen2020_scvelo,
  title = {Generalizing RNA velocity to transient cell states through dynamical modeling},
  volume = {38},
  ISSN = {1546-1696},
  url = {http://dx.doi.org/10.1038/s41587-020-0591-3},
  DOI = {10.1038/s41587-020-0591-3},
  number = {12},
  journal = {Nature Biotechnology},
  publisher = {Springer Science and Business Media LLC},
  author = {Bergen,  Volker and Lange,  Marius and Peidli,  Stefan and Wolf,  F. Alexander and Theis,  Fabian J.},
  year = {2020},
  month = aug,
  pages = {1408–1414}
}
@article{Young2017,
  title = {Bidirectional transcription initiation marks accessible chromatin and is not specific to enhancers},
  volume = {18},
  ISSN = {1474-760X},
  url = {http://dx.doi.org/10.1186/s13059-017-1379-8},
  DOI = {10.1186/s13059-017-1379-8},
  number = {1},
  journal = {Genome Biology},
  publisher = {Springer Science and Business Media LLC},
  author = {Young,  Robert S. and Kumar,  Yatendra and Bickmore,  Wendy A. and Taylor,  Martin S.},
  year = {2017},
  month = dec 
}
@article{Hrdlickova2016,
  title = {<scp>RNA</scp>‐Seq methods for transcriptome analysis},
  volume = {8},
  ISSN = {1757-7012},
  url = {http://dx.doi.org/10.1002/wrna.1364},
  DOI = {10.1002/wrna.1364},
  number = {1},
  journal = {WIREs RNA},
  publisher = {Wiley},
  author = {Hrdlickova,  Radmila and Toloue,  Masoud and Tian,  Bin},
  year = {2016},
  month = may 
}

@article{Barman2019,
  title = {Mechanisms of Antisense Transcription Initiation with Implications in Gene Expression,  Genomic Integrity and Disease Pathogenesis},
  volume = {5},
  ISSN = {2311-553X},
  url = {http://dx.doi.org/10.3390/ncrna5010011},
  DOI = {10.3390/ncrna5010011},
  number = {1},
  journal = {Non-Coding RNA},
  publisher = {MDPI AG},
  author = {Barman,  Priyanka and Reddy,  Divya and Bhaumik,  Sukesh},
  year = {2019},
  month = jan,
  pages = {11}
}
@article{Sen2018,
  title = {Perspectives on Systems Modeling of Human Peripheral Blood Mononuclear Cells},
  volume = {4},
  ISSN = {2296-889X},
  url = {http://dx.doi.org/10.3389/fmolb.2017.00096},
  DOI = {10.3389/fmolb.2017.00096},
  journal = {Frontiers in Molecular Biosciences},
  publisher = {Frontiers Media SA},
  author = {Sen,  Partho and Kemppainen,  Esko and Orešič,  Matej},
  year = {2018},
  month = jan 
}
@article{Chellini2020,
  title = {Dissecting the transcriptional regulatory networks of promoter-associated noncoding RNAs in development and cancer},
  volume = {39},
  ISSN = {1756-9966},
  url = {http://dx.doi.org/10.1186/s13046-020-01552-8},
  DOI = {10.1186/s13046-020-01552-8},
  number = {1},
  journal = {Journal of Experimental &amp; Clinical Cancer Research},
  publisher = {Springer Science and Business Media LLC},
  author = {Chellini,  Lidia and Frezza,  Valentina and Paronetto,  Maria Paola},
  year = {2020},
  month = mar 
}
@article{gourle2019simulating_simulator_InSilicoSeq,
  title={Simulating Illumina metagenomic data with InSilicoSeq},
  author={Gourl{\'e}, Hadrien and Karlsson-Lindsj{\"o}, Oskar and Hayer, Juliette and Bongcam-Rudloff, Erik},
  journal={Bioinformatics},
  volume={35},
  number={3},
  pages={521--522},
  year={2019},
  publisher={Oxford University Press}
}
@article{Sartorelli2020,
  title = {Enhancer RNAs are an important regulatory layer of the epigenome},
  volume = {27},
  ISSN = {1545-9985},
  url = {http://dx.doi.org/10.1038/s41594-020-0446-0},
  DOI = {10.1038/s41594-020-0446-0},
  number = {6},
  journal = {Nature Structural &amp; Molecular Biology},
  publisher = {Springer Science and Business Media LLC},
  author = {Sartorelli,  Vittorio and Lauberth,  Shannon M.},
  year = {2020},
  month = jun,
  pages = {521–528}
}
@article{dobin2013_star,
  title={STAR: ultrafast universal RNA-seq aligner},
  author={Dobin, Alexander and Davis, Carrie A and Schlesinger, Felix and Drenkow, Jorg and Zaleski, Chris and Jha, Sonali and Batut, Philippe and Chaisson, Mark and Gingeras, Thomas R},
  journal={Bioinformatics},
  volume={29},
  number={1},
  pages={15--21},
  year={2013},
  publisher={Oxford University Press}
}
@article{Morris2008,
  doi = {10.1371/journal.pgen.1000258},
  url = {https://doi.org/10.1371/journal.pgen.1000258},
  year = {2008},
  month = nov,
  publisher = {Public Library of Science ({PLoS})},
  volume = {4},
  number = {11},
  pages = {e1000258},
  author = {Kevin V. Morris and Sharon Santoso and Anne-Marie Turner and Chiara Pastori and Peter G. Hawkins},
  editor = {Michael T. McManus},
  title = {Bidirectional Transcription Directs Both Transcriptional Gene Activation and Suppression in Human Cells},
  journal = {{PLoS} Genetics}
}

@article{Chamberlin2022,
  title = {Differences in molecular sampling and data processing explain variation among single-cell and single-nucleus RNA-seq experiments},
  ISSN = {1549-5469},
  url = {http://dx.doi.org/10.1101/gr.278253.123},
  DOI = {10.1101/gr.278253.123},
  journal = {Genome Research},
  publisher = {Cold Spring Harbor Laboratory},
  author = {Chamberlin,  John T. and Lee,  Younghee and Marth,  Gabor T. and Quinlan,  Aaron R.},
  year = {2024},
  month = feb 
}

@article{Wolf2018_scanpy,
  doi = {10.1186/s13059-017-1382-0},
  url = {https://doi.org/10.1186/s13059-017-1382-0},
  year = {2018},
  month = feb,
  publisher = {Springer Science and Business Media {LLC}},
  volume = {19},
  number = {1},
  author = {F. Alexander Wolf and Philipp Angerer and Fabian J. Theis},
  title = {{SCANPY}: large-scale single-cell gene expression data analysis},
  journal = {Genome Biology}
}
@article{DomnguezConde2022_celltypist,
  doi = {10.1126/science.abl5197},
  url = {https://doi.org/10.1126/science.abl5197},
  year = {2022},
  month = may,
  publisher = {American Association for the Advancement of Science ({AAAS})},
  volume = {376},
  number = {6594},
  author = {C. Dom{\'{\i}}nguez Conde and C. Xu and L. B. Jarvis and D. B. Rainbow and S. B. Wells and T. Gomes and S. K. Howlett and O. Suchanek and K. Polanski and H. W. King and L. Mamanova and N. Huang and P. A. Szabo and L. Richardson and L. Bolt and E. S. Fasouli and K. T. Mahbubani and M. Prete and L. Tuck and N. Richoz and Z. K. Tuong and L. Campos and H. S. Mousa and E. J. Needham and S. Pritchard and T. Li and R. Elmentaite and J. Park and E. Rahmani and D. Chen and D. K. Menon and O. A. Bayraktar and L. K. James and K. B. Meyer and N. Yosef and M. R. Clatworthy and P. A. Sims and D. L. Farber and K. Saeb-Parsy and J. L. Jones and S. A. Teichmann},
  title = {Cross-tissue immune cell analysis reveals tissue-specific features in humans},
  journal = {Science}
}

@article{encode_screen,
  doi = {10.1038/s41586-020-2493-4},
  url = {https://doi.org/10.1038/s41586-020-2493-4},
  year = {2020},
  month = jul,
  publisher = {Springer Science and Business Media {LLC}},
  volume = {583},
  number = {7818},
  pages = {699--710},
  author = {The ENCODE Project Consortium. and Jill E. Moore and Michael J. Purcaro and Henry E. Pratt and Charles B. Epstein and Noam Shoresh and Jessika Adrian and Trupti Kawli and Carrie A. Davis and Alexander Dobin and Rajinder Kaul and Jessica Halow and Eric L. Van Nostrand and Peter Freese and David U. Gorkin and Yin Shen and Yupeng He and Mark Mackiewicz and Florencia Pauli-Behn and Brian A. Williams and Ali Mortazavi and Cheryl A. Keller and Xiao-Ou Zhang and Shaimae I. Elhajjajy and Jack Huey and Diane E. Dickel and Valentina Snetkova and Xintao Wei and Xiaofeng Wang and Juan Carlos Rivera-Mulia and Joel Rozowsky and Jing Zhang and Surya B. Chhetri and Jialing Zhang and Alec Victorsen and Kevin P. White and Axel Visel and Gene W. Yeo and Christopher B. Burge and Eric L{\'{e}}cuyer and David M. Gilbert and Job Dekker and John Rinn and Eric M. Mendenhall and Joseph R. Ecker and Manolis Kellis and Robert J. Klein and William S. Noble and Anshul Kundaje and Roderic Guig{\'{o}} and Peggy J. Farnham and J. Michael Cherry and Richard M. Myers and Bing Ren and Brenton R. Graveley and Mark B. Gerstein and Len A. Pennacchio and Michael P. Snyder and Bradley E. Bernstein and Barbara Wold and Ross C. Hardison and Thomas R. Gingeras and John A. Stamatoyannopoulos and Zhiping Weng},
  title = {Expanded encyclopaedias of {DNA} elements in the human and mouse genomes},
  journal = {Nature}
}
@article{Gorin2023,
  doi = {10.1007/s11538-023-01213-9},
  url = {https://doi.org/10.1007/s11538-023-01213-9},
  year = {2023},
  month = oct,
  publisher = {Springer Science and Business Media {LLC}},
  volume = {85},
  number = {11},
  author = {Gennady Gorin and Shawn Yoshida and Lior Pachter},
  title = {Assessing Markovian and Delay Models for Single-Nucleus {RNA} Sequencing},
  journal = {Bulletin of Mathematical Biology}
}
@article{Barquin2023_aps,
  doi = {10.1093/nar/gkad878},
  url = {https://doi.org/10.1093/nar/gkad878},
  year = {2023},
  month = oct,
  publisher = {Oxford University Press ({OUP})},
  author = {Miguel Barquin and Ian U Kouzel and Beat Ehrmann and Michael Basler and Andreas J Gruber},
  title = {{scTEA}-db: a comprehensive database of novel terminal exon isoforms identified from human single cell transcriptomes},
  journal = {Nucleic Acids Research}
}
@article{Moon2023_aps,
  doi = {10.1093/nargab/lqad079},
  url = {https://doi.org/10.1093/nargab/lqad079},
  year = {2023},
  month = jul,
  publisher = {Oxford University Press ({OUP})},
  volume = {5},
  number = {3},
  author = {Youngbin Moon and Dominik Burri and Mihaela Zavolan},
  title = {Identification of experimentally-supported poly(A) sites in single-cell {RNA}-seq data with {SCINPAS}},
  journal = {{NAR} Genomics and Bioinformatics}
}
@article{Ianevski2022_sctype,
  doi = {10.1038/s41467-022-28803-w},
  url = {https://doi.org/10.1038/s41467-022-28803-w},
  year = {2022},
  month = mar,
  publisher = {Springer Science and Business Media {LLC}},
  volume = {13},
  number = {1},
  author = {Aleksandr Ianevski and Anil K. Giri and Tero Aittokallio},
  title = {Fully-automated and ultra-fast cell-type identification using specific marker combinations from single-cell transcriptomic data},
  journal = {Nature Communications}
}
@article{Hafemeister2019_sctransform,
  doi = {10.1186/s13059-019-1874-1},
  url = {https://doi.org/10.1186/s13059-019-1874-1},
  year = {2019},
  month = dec,
  publisher = {Springer Science and Business Media {LLC}},
  volume = {20},
  number = {1},
  author = {Christoph Hafemeister and Rahul Satija},
  title = {Normalization and variance stabilization of single-cell {RNA}-seq data using regularized negative binomial regression},
  journal = {Genome Biology}
}
@article{Wan2022_erna3,
  doi = {10.3389/fimmu.2022.849451},
  url = {https://doi.org/10.3389/fimmu.2022.849451},
  year = {2022},
  month = apr,
  publisher = {Frontiers Media {SA}},
  volume = {13},
  author = {Lilin Wan and Wenchao Li and Yuan Meng and Yue Hou and Ming Chen and Bin Xu},
  title = {Inflammatory Immune-Associated {eRNA}: Mechanisms,  Functions and Therapeutic Prospects},
  journal = {Frontiers in Immunology}
}
@article{Li2023_erna2,
  doi = {10.1186/s12964-023-01206-0},
  url = {https://doi.org/10.1186/s12964-023-01206-0},
  year = {2023},
  month = aug,
  publisher = {Springer Science and Business Media {LLC}},
  volume = {21},
  number = {1},
  author = {Qianhui Li and Xin Liu and Jingtao Wen and Xi Chen and Bumin Xie and Yang Zhao},
  title = {Enhancer {RNAs}: mechanisms in transcriptional regulation and functions in diseases},
  journal = {Cell Communication and Signaling}
}

@article{Arnold2020_erna1,
  doi = {10.3389/fcell.2019.00377},
  url = {https://doi.org/10.3389/fcell.2019.00377},
  year = {2020},
  month = jan,
  publisher = {Frontiers Media {SA}},
  volume = {7},
  author = {Preston R. Arnold and Andrew D. Wells and Xian C. Li},
  title = {Diversity and Emerging Roles of Enhancer {RNA} in Regulation of Gene Expression and Cell Fate},
  journal = {Frontiers in Cell and Developmental Biology}
}

@article{Bonfield2021_htslib,
  doi = {10.1093/gigascience/giab007},
  url = {https://doi.org/10.1093/gigascience/giab007},
  year = {2021},
  month = jan,
  publisher = {Oxford University Press ({OUP})},
  volume = {10},
  number = {2},
  author = {James K Bonfield and John Marshall and Petr Danecek and Heng Li and Valeriu Ohan and Andrew Whitwham and Thomas Keane and Robert M Davies},
  title = {{HTSlib}: C library for reading/writing high-throughput sequencing data},
  journal = {{GigaScience}}
}

@article{Stovner2019_pyranges,
  doi = {10.1093/bioinformatics/btz615},
  url = {https://doi.org/10.1093/bioinformatics/btz615},
  year = {2019},
  month = aug,
  publisher = {Oxford University Press ({OUP})},
  volume = {36},
  number = {3},
  pages = {918--919},
  author = {Endre Bakken Stovner and P{\aa}l S{\ae}trom},
  editor = {John Hancock},
  title = {{PyRanges}: efficient comparison of genomic intervals in Python},
  journal = {Bioinformatics}
}

@article{Li2009_samtools,
  doi = {10.1093/bioinformatics/btp352},
  url = {https://doi.org/10.1093/bioinformatics/btp352},
  year = {2009},
  month = jun,
  publisher = {Oxford University Press ({OUP})},
  volume = {25},
  number = {16},
  pages = {2078--2079},
  author = {Heng Li and Bob Handsaker and Alec Wysoker and Tim Fennell and Jue Ruan and Nils Homer and Gabor Marth and Goncalo Abecasis and Richard Durbin and},
  title = {The Sequence Alignment/Map format and {SAMtools}},
  journal = {Bioinformatics}
}

@article{Quinlan2010_bedtools,
  doi = {10.1093/bioinformatics/btq033},
  url = {https://doi.org/10.1093/bioinformatics/btq033},
  year = {2010},
  month = jan,
  publisher = {Oxford University Press ({OUP})},
  volume = {26},
  number = {6},
  pages = {841--842},
  author = {Aaron R. Quinlan and Ira M. Hall},
  title = {{BEDTools}: a flexible suite of utilities for comparing genomic features},
  journal = {Bioinformatics}
}
@article{Srivastava2020_selective_alignment,
  doi = {10.1186/s13059-020-02151-8},
  url = {https://doi.org/10.1186/s13059-020-02151-8},
  year = {2020},
  month = sep,
  publisher = {Springer Science and Business Media {LLC}},
  volume = {21},
  number = {1},
  author = {Avi Srivastava and Laraib Malik and Hirak Sarkar and Mohsen Zakeri and Fatemeh Almodaresi and Charlotte Soneson and Michael I. Love and Carl Kingsford and Rob Patro},
  title = {Alignment and mapping methodology influence transcript abundance estimation},
  journal = {Genome Biology}
}
@article{He2023_simpleaf,
  title = {<tt>simpleaf</tt>: a simple,  flexible,  and scalable framework for single-cell data processing using alevin-fry},
  volume = {39},
  ISSN = {1367-4811},
  url = {http://dx.doi.org/10.1093/bioinformatics/btad614},
  DOI = {10.1093/bioinformatics/btad614},
  number = {10},
  journal = {Bioinformatics},
  publisher = {Oxford University Press (OUP)},
  author = {He,  Dongze and Patro,  Rob},
  editor = {Ponty,  Yann},
  year = {2023},
  month = oct 
}

@Article{biogenerics,
    author = {{Huber} and {W.} and {Carey} and V. J. and {Gentleman} and {R.} and {Anders} and {S.} and {Carlson} and {M.} and {Carvalho} and B. S. and {Bravo} and H. C. and {Davis} and {S.} and {Gatto} and {L.} and {Girke} and {T.} and {Gottardo} and {R.} and {Hahne} and {F.} and {Hansen} and K. D. and {Irizarry} and R. A. and {Lawrence} and {M.} and {Love} and M. I. and {MacDonald} and {J.} and {Obenchain} and {V.} and {{Ole's}} and A. K. and {{Pag`es}} and {H.} and {Reyes} and {A.} and {Shannon} and {P.} and {Smyth} and G. K. and {Tenenbaum} and {D.} and {Waldron} and {L.} and {Morgan} and {M.}},
    title = {{O}rchestrating high-throughput genomic analysis with {B}ioconductor},
    journal = {Nature Methods},
    year = {2015},
    volume = {12},
    number = {2},
    pages = {115--121},
    url = {http://www.nature.com/nmeth/journal/v12/n2/full/nmeth.3252.html},
  }

@Manual{bsgenome,
    title = {BSgenome: Software infrastructure for efficient representation of full
    genomes and their SNPs},
    author = {Hervé Pagès},
    year = {2023},
    note = {R package version 1.68.0},
    url = {https://bioconductor.org/packages/BSgenome},
    doi = {10.18129/B9.bioc.BSgenome},
}
@Article{genomicranges,
    title = {Software for Computing and Annotating Genomic Ranges},
    author = {Michael Lawrence and Wolfgang Huber and Herv\'e Pag\`es and Patrick Aboyoun and Marc Carlson and Robert Gentleman and Martin Morgan and Vincent Carey},
    year = {2013},
    journal = {{PLoS} Computational Biology},
    volume = {9},
    issue = {8},
    doi = {10.1371/journal.pcbi.1003118},
    url = {http://www.ploscompbiol.org/article/info%3Adoi%2F10.1371%2Fjournal.pcbi.1003118},
}
@Manual{biostrings,
    title = {Biostrings: Efficient manipulation of biological strings},
    author = {Hervé Pagès and Patrick Aboyoun and Robert Gentleman and Saikat DebRoy},
    year = {2023},
    note = {R package version 2.68.1},
    url = {https://bioconductor.org/packages/Biostrings},
    doi = {10.18129/B9.bioc.Biostrings},
}
@article{SidartaOliveira2022,
  doi = {10.1101/2022.03.14.484134},
  url = {https://doi.org/10.1101/2022.03.14.484134},
  year = {2022},
  month = mar,
  publisher = {Cold Spring Harbor Laboratory},
  author = {Davi Sidarta-Oliveira and Licio A. Velloso},
  title = {A comprehensive dimensional reduction framework to learn single-cell phenotypic topology uncovers T cell diversity}
}

@article{Yu2022metrics,
  doi = {10.1186/s13059-022-02622-0},
  url = {https://doi.org/10.1186/s13059-022-02622-0},
  year = {2022},
  month = feb,
  publisher = {Springer Science and Business Media {LLC}},
  volume = {23},
  number = {1},
  author = {Lijia Yu and Yue Cao and Jean Y. H. Yang and Pengyi Yang},
  title = {Benchmarking clustering algorithms on estimating the number of cell types from single-cell {RNA}-sequencing data},
  journal = {Genome Biology}
}

@article{DomnguezConde2022celltypist,
  doi = {10.1126/science.abl5197},
  url = {https://doi.org/10.1126/science.abl5197},
  year = {2022},
  month = may,
  publisher = {American Association for the Advancement of Science ({AAAS})},
  volume = {376},
  number = {6594},
  author = {C. Dom{\'{\i}}nguez Conde and C. Xu and L. B. Jarvis and D. B. Rainbow and S. B. Wells and T. Gomes and S. K. Howlett and O. Suchanek and K. Polanski and H. W. King and L. Mamanova and N. Huang and P. A. Szabo and L. Richardson and L. Bolt and E. S. Fasouli and K. T. Mahbubani and M. Prete and L. Tuck and N. Richoz and Z. K. Tuong and L. Campos and H. S. Mousa and E. J. Needham and S. Pritchard and T. Li and R. Elmentaite and J. Park and E. Rahmani and D. Chen and D. K. Menon and O. A. Bayraktar and L. K. James and K. B. Meyer and N. Yosef and M. R. Clatworthy and P. A. Sims and D. L. Farber and K. Saeb-Parsy and J. L. Jones and S. A. Teichmann},
  title = {Cross-tissue immune cell analysis reveals tissue-specific features in humans},
  journal = {Science}
}

@Article{Hao2021seuratv4,
    author = {Yuhan Hao and Stephanie Hao and Erica Andersen-Nissen and William M. Mauck III and Shiwei Zheng and Andrew Butler and Maddie J. Lee and Aaron J. Wilk and Charlotte Darby and Michael Zagar and Paul Hoffman and Marlon Stoeckius and Efthymia Papalexi and Eleni P. Mimitou and Jaison Jain and Avi Srivastava and Tim Stuart and Lamar B. Fleming and Bertrand Yeung and Angela J. Rogers and Juliana M. McElrath and Catherine A. Blish and Raphael Gottardo and Peter Smibert and Rahul Satija},
    title = {Integrated analysis of multimodal single-cell data},
    journal = {Cell},
    year = {2021},
    doi = {10.1016/j.cell.2021.04.048},
    url = {https://doi.org/10.1016/j.cell.2021.04.048},
}

@article{Zhuang2022findpc,
  doi = {10.1093/bioinformatics/btac235},
  url = {https://doi.org/10.1093/bioinformatics/btac235},
  year = {2022},
  month = apr,
  publisher = {Oxford University Press ({OUP})},
  volume = {38},
  number = {10},
  pages = {2949--2951},
  author = {Haotian Zhuang and Huimin Wang and Zhicheng Ji},
  editor = {Pier Luigi Martelli},
  title = {{findPC}: An R package to automatically select the number of principal components in single-cell analysis},
  journal = {Bioinformatics}
}

@Article{zhu2019fishpond,
title = {Nonparametric expression analysis using inferential replicate counts},
author = {Anqi Zhu and Avi Srivastava and Joseph G. Ibrahim and Rob Patro and Michael I. Love},
year = {2019},
journal = {Nucleic Acids Research},
doi = {10.1093/nar/gkz622},
url = {https://www.ncbi.nlm.nih.gov/pmc/articles/PMC6765120},
volume = {47},
issue = {18},
pages = {e105},
}


@Article{lun2019emptydrops,
title = {EmptyDrops: distinguishing cells from empty droplets in droplet-based single-cell RNA sequencing data},
author = {Aaron T. L. Lun and Samantha Riesenfeld and Tallulah Andrews and The Phuong Dao and Tomas Gomes and {participants in the 1st Human Cell Atlas Jamboree} and John C. Marioni},
journal = {Genome Biol.},
year = {2019},
volume = {20},
pages = {63},
doi = {10.1186/s13059-019-1662-y},
}

@Article{griffiths2018,
title = {Detection and removal of barcode swapping in single-cell RNA-seq data},
author = {Jonathan A. Griffiths and Arianne C. Richard and Karsten Bach and Aaron T. L. Lun and John C. Marioni},
journal = {Nat. Commun.},
year = {2018},
volume = {9},
number = {1},
pages = {2667},
doi = {10.1038/s41467-018-05083-x},
}

@article{patro2017salmon,
  title={Salmon provides fast and bias-aware quantification of transcript expression},
  author={Patro, Rob and Duggal, Geet and Love, Michael I and Irizarry, Rafael A and Kingsford, Carl},
  journal={Nature Methods},
  volume={14},
  number={4},
  pages={417--419},
  year={2017},
  publisher={Nature Publishing Group}
}


@manual{DifferentialRegulation,
    title = {DifferentialRegulation: Differentially regulated genes from scRNA-seq data},
    author = {S. Tiberi},
    year = {2023},
    note = {R package version 1.2.2},
    url = {https://github.com/SimoneTiberi/DifferentialRegulation},
}

@article{Ranek2022,
  doi = {10.1186/s13059-022-02749-0},
  url = {https://doi.org/10.1186/s13059-022-02749-0},
  year = {2022},
  month = sep,
  publisher = {Springer Science and Business Media {LLC}},
  volume = {23},
  number = {1},
  author = {Jolene S. Ranek and Natalie Stanley and Jeremy E. Purvis},
  title = {Integrating temporal single-cell gene expression modalities for trajectory inference and disease prediction},
  journal = {Genome Biology}
}

@article{soneson2021preprocessing,
  title={{Preprocessing choices affect RNA velocity results for droplet scRNA-seq data}},
  author={Soneson, Charlotte and Srivastava, Avi and Patro, Rob and Stadler, Michael B},
  journal={PLoS Computational Biology},
  volume={17},
  number={1},
  pages={e1008585},
  year={2021},
  publisher={Public Library of Science San Francisco, CA USA}
}


@article{Pool2023,
  doi = {10.1038/s41592-023-02003-w},
  url = {https://doi.org/10.1038/s41592-023-02003-w},
  year = {2023},
  month = sep,
  publisher = {Springer Science and Business Media {LLC}},
  volume = {20},
  number = {10},
  pages = {1506--1515},
  author = {Allan-Hermann Pool and Helen Poldsam and Sisi Chen and Matt Thomson and Yuki Oka},
  title = {Recovery of missing single-cell {RNA}-sequencing data with optimized transcriptomic references},
  journal = {Nature Methods}
}

@article{velocyto,
  author     = {La Manno, Gioele and Soldatov, Ruslan and Zeisel, Amit and Braun, Emelie and Hochgerner, Hannah and Petukhov, Viktor and Lidschreiber, Katja and Kastriti, Maria E. and {L\"{o}nnerberg}, Peter and Furlan, Alessandro and Fan, Jean and Borm, Lars E. and Liu, Zehua and van Bruggen, David and Guo, Jimin and He, Xiaoling and Barker, Roger and {Sundstr\"{o}m}, Erik and Castelo-Branco, Gon{\c{c}}alo and Cramer, Patrick and Adameyko, Igor and Linnarsson, Sten and Kharchenko, Peter V.},
  title      = {{RNA} velocity of single cells},
  journal    = {Nature},
  year       = 2018,
  volume     = 560,
  number     = 7719,
  pages      = {494--498},
  month      = aug,
  url        = {https://doi.org/10.1038/s41586-018-0414-6},
  doi        = {10.1038/s41586-018-0414-6},
  publisher  = {Springer Science and Business Media {LLC}},
}

@article{Zheng2017,
  doi = {10.1038/ncomms14049},
  url = {https://doi.org/10.1038/ncomms14049},
  year = {2017},
  month = jan,
  publisher = {Springer Science and Business Media {LLC}},
  volume = {8},
  number = {1},
  author = {Grace X. Y. Zheng and Jessica M. Terry and Phillip Belgrader and Paul Ryvkin and Zachary W. Bent and Ryan Wilson and Solongo B. Ziraldo and Tobias D. Wheeler and Geoff P. McDermott and Junjie Zhu and Mark T. Gregory and Joe Shuga and Luz Montesclaros and Jason G. Underwood and Donald A. Masquelier and Stefanie Y. Nishimura and Michael Schnall-Levin and Paul W. Wyatt and Christopher M. Hindson and Rajiv Bharadwaj and Alexander Wong and Kevin D. Ness and Lan W. Beppu and H. Joachim Deeg and Christopher McFarland and Keith R. Loeb and William J. Valente and Nolan G. Ericson and Emily A. Stevens and Jerald P. Radich and Tarjei S. Mikkelsen and Benjamin J. Hindson and Jason H. Bielas},
  title = {Massively parallel digital transcriptional profiling of single cells},
  journal = {Nature Communications}
}

@article{umi_tools,
  author     = {Smith, Tom and Heger, Andreas and Sudbery, Ian},
  title      = {{UMI}-tools: modeling sequencing errors in {Unique Molecular Identifiers} to improve quantification accuracy},
  journal    = {{Genome} Research},
  year       = 2017,
  volume     = 27,
  number     = 3,
  pages      = {491--499},
  publisher  = {Cold Spring Harbor Lab},
}


@article{melsted2021modular,
  author     = {Melsted, P{\'a}ll and Booeshaghi, A Sina and Liu, Lauren and Gao, Fan and Lu, Lambda and Min, Kyung Hoi Joseph and da Veiga Beltrame, Eduardo and Hj{\"o}rleifsson, Kristj{\'a}n Eldj{\'a}rn and Gehring, Jase and Pachter, Lior},
  title      = {Modular, efficient and constant-memory single-cell {RNA-seq} preprocessing},
  journal    = {Nature Biotechnology},
  year       = 2021,
  pages      = {1--6},
  publisher  = {Nature Publishing Group},
}


@article{srivastava2019alevin,
  author     = {Srivastava, Avi and Malik, Laraib and Smith, Tom and Sudbery, Ian and Patro, Rob},
  title      = {Alevin efficiently estimates accurate gene abundances from {dscRNA-seq} data},
  journal    = {Genome Biology},
  year       = 2019,
  volume     = 20,
  number     = 1,
  pages      = {1--16},
  publisher  = {BioMed Central},
}


@article{starsolo,
  author     = {Kaminow, Benjamin and Yunusov, Dinar and Dobin, Alexander},
  title      = {{STARsolo:} accurate, fast and versatile mapping/quantification of single-cell and single-nucleus {RNA-seq} data},
  journal    = {BioRxiv},
  year       = 2021,
  url        = {https://www.biorxiv.org/content/early/2021/05/05/2021.05.05.442755},
  doi        = {10.1101/2021.05.05.442755},
  publisher  = {Cold Spring Harbor Laboratory},
}

@article{He2022_alevinfry,
  doi = {10.1038/s41592-022-01408-3},
  url = {https://doi.org/10.1038/s41592-022-01408-3},
  year = {2022},
  month = mar,
  publisher = {Springer Science and Business Media {LLC}},
  volume = {19},
  number = {3},
  pages = {316--322},
  author = {Dongze He and Mohsen Zakeri and Hirak Sarkar and Charlotte Soneson and Avi Srivastava and Rob Patro},
  title = {Alevin-fry unlocks rapid,  accurate and memory-frugal quantification of single-cell {RNA}-seq data},
  journal = {Nature Methods}
}

@article{Stark2019,
  doi = {10.1038/s41576-019-0150-2},
  url = {https://doi.org/10.1038/s41576-019-0150-2},
  year = {2019},
  month = jul,
  publisher = {Springer Science and Business Media {LLC}},
  volume = {20},
  number = {11},
  pages = {631--656},
  author = {Rory Stark and Marta Grzelak and James Hadfield},
  title = {{RNA} sequencing: the teenage years},
  journal = {Nature Reviews Genetics}
}

@article{Kim2015,
  doi = {10.1101/cshperspect.a018622},
  url = {https://doi.org/10.1101/cshperspect.a018622},
  year = {2015},
  month = jan,
  publisher = {Cold Spring Harbor Laboratory},
  volume = {7},
  number = {1},
  pages = {a018622},
  author = {Tae-Kyung Kim and Martin Hemberg and Jesse M. Gray},
  title = {Enhancer {RNAs}: A Class of Long Noncoding {RNAs} Synthesized at Enhancers: Figure 1.},
  journal = {Cold Spring Harbor Perspectives in Biology}
}

@article{SnchezEscabias2022,
  doi = {10.1038/s42003-022-03224-z},
  url = {https://doi.org/10.1038/s42003-022-03224-z},
  year = {2022},
  month = mar,
  publisher = {Springer Science and Business Media {LLC}},
  volume = {5},
  number = {1},
  author = {Elena S{\'{a}}nchez-Escabias and Jos{\'{e}} A. Guerrero-Mart{\'{\i}}nez and Jos{\'{e}} C. Reyes},
  title = {Co-transcriptional splicing efficiency is a gene-specific feature that can be regulated by {TGF}$\upbeta$},
  journal = {Communications Biology}
}

@article{Alpert2016,
  doi = {10.1002/wrna.1401},
  url = {https://doi.org/10.1002/wrna.1401},
  year = {2016},
  month = nov,
  publisher = {Wiley},
  volume = {8},
  number = {2},
  pages = {e1401},
  author = {Tara Alpert and Lydia Herzel and Karla M. Neugebauer},
  title = {Perfect timing: splicing and transcription rates in living cells},
  journal = {Wiley Interdisciplinary Reviews: {RNA}}
}

@article{Nam2002,
  doi = {10.1073/pnas.092140899},
  url = {https://doi.org/10.1073/pnas.092140899},
  year = {2002},
  month = apr,
  publisher = {Proceedings of the National Academy of Sciences},
  volume = {99},
  number = {9},
  pages = {6152--6156},
  author = {Douglas Kyung Nam and Sanggyu Lee and Guolin Zhou and Xiaohong Cao and Clarence Wang and Terry Clark and Jianjun Chen and Janet D. Rowley and San Ming Wang},
  title = {Oligo({dT}) primer generates a high frequency of truncated {cDNAs} through internal poly(A) priming during reverse transcription},
  journal = {Proceedings of the National Academy of Sciences}
}

@article{Svoboda2022,
  doi = {10.1093/nargab/lqac035},
  url = {https://doi.org/10.1093/nargab/lqac035},
  year = {2022},
  month = mar,
  publisher = {Oxford University Press ({OUP})},
  volume = {4},
  number = {2},
  author = {Marek Svoboda and H Robert Frost and Giovanni Bosco},
  title = {Internal oligo({dT}) priming introduces systematic bias in bulk and single-cell {RNA} sequencing count data},
  journal = {{NAR} Genomics and Bioinformatics}
}

@article{Jovic2022,
  doi = {10.1002/ctm2.694},
  url = {https://doi.org/10.1002/ctm2.694},
  year = {2022},
  month = mar,
  publisher = {Wiley},
  volume = {12},
  number = {3},
  author = {Dragomirka Jovic and Xue Liang and Hua Zeng and Lin Lin and Fengping Xu and Yonglun Luo},
  title = {Single-cell {RNA} sequencing technologies and applications: A brief overview},
  journal = {Clinical and Translational Medicine}
}

@article{Sun2021,
  doi = {10.1016/j.omto.2021.04.001},
  url = {https://doi.org/10.1016/j.omto.2021.04.001},
  year = {2021},
  month = jun,
  publisher = {Elsevier {BV}},
  volume = {21},
  pages = {183--206},
  author = {Guangshun Sun and Zhouxiao Li and Dawei Rong and Hao Zhang and Xuesong Shi and Weijun Yang and Wubin Zheng and Guoqiang Sun and Fan Wu and Hongyong Cao and Weiwei Tang and Yangbai Sun},
  title = {Single-cell {RNA} sequencing in cancer: Applications,  advances,  and emerging challenges},
  journal = {Molecular Therapy - Oncolytics}
}

@article{Hwang2018,
  doi = {10.1038/s12276-018-0071-8},
  url = {https://doi.org/10.1038/s12276-018-0071-8},
  year = {2018},
  month = aug,
  publisher = {Springer Science and Business Media {LLC}},
  volume = {50},
  number = {8},
  pages = {1--14},
  author = {Byungjin Hwang and Ji Hyun Lee and Duhee Bang},
  title = {Single-cell {RNA} sequencing technologies and bioinformatics
		              pipelines},
  journal = {Experimental {\&}amp$\mathsemicolon$ Molecular Medicine}
}

@article{Zappia2018,
  doi = {10.1371/journal.pcbi.1006245},
  url = {https://doi.org/10.1371/journal.pcbi.1006245},
  year = {2018},
  month = jun,
  publisher = {Public Library of Science ({PLoS})},
  volume = {14},
  number = {6},
  pages = {e1006245},
  author = {Luke Zappia and Belinda Phipson and Alicia Oshlack},
  editor = {Dina Schneidman},
  title = {Exploring the single-cell {RNA}-seq analysis landscape with the {scRNA}-tools database},
  journal = {{PLOS} Computational Biology}
}

@article{Zappia2021,
  doi = {10.1186/s13059-021-02519-4},
  url = {https://doi.org/10.1186/s13059-021-02519-4},
  year = {2021},
  month = oct,
  publisher = {Springer Science and Business Media {LLC}},
  volume = {22},
  number = {1},
  author = {Luke Zappia and Fabian J. Theis},
  title = {Over 1000 tools reveal trends in the single-cell {RNA}-seq analysis landscape},
  journal = {Genome Biology}
}

@article{Svensson2020,
  doi = {10.1093/database/baaa073},
  url = {https://doi.org/10.1093/database/baaa073},
  year = {2020},
  publisher = {Oxford University Press ({OUP})},
  volume = {2020},
  author = {Valentine Svensson and Eduardo da Veiga Beltrame and Lior Pachter},
  title = {A curated database reveals trends in single-cell transcriptomics},
  journal = {Database}
}

@article{He2023_understanding_ambiguity,
  doi = {10.1101/2023.01.04.522742},
  url = {https://doi.org/10.1101/2023.01.04.522742},
  year = {2023},
  month = jan,
  publisher = {Cold Spring Harbor Laboratory},
  author = {Dongze He and Charlotte Soneson and Rob Patro},
  title = {Understanding and evaluating ambiguity in single-cell and single-nucleus {RNA}-sequencing}
}
@misc{10x_base_composition_tech_note,
  author = {10x Genomics},
  title      = {{Technical Note – Base Composition of Sequencing Reads of Chromium Single Cell 3’ v2 Libraries, Document Number CG000080, 10x Genomics, (2018, November 19).}},
  year = {2018}
}

@misc{10x_intron_antisense_tech_note,
  author = {10x Genomics},
  title      = {{Technical Note – Interpreting Intronic and Antisense Reads in 10x Genomics Single Cell Gene Expression Data, Document Number CG000376, 10x Genomics, (2021, August 9).}},
  year = {2021}
}


@misc{10x_includes_intronic_note,
  author = {10x Genomics},
  title      = {{Technical Note – Interpreting Single Cell Gene Expression Data With and Without Intronic Reads, Document Number CG000554, 10x Genomics, (2022, June 21).}},
  year = {2022}
}

@misc{10x_chromium_note,
  author = {10x Genomics},
  title      = {{Technical Note – Assay Scheme and Configuration of Chromium Single Cell 3' v2 Libraries, Document Number CG000108, 10x Genomics, (2022, December 2).}},
  year = {2022}
}

@article{dropseq,
  doi = {10.1016/j.cell.2015.05.002},
  url = {https://doi.org/10.1016/j.cell.2015.05.002},
  year = {2015},
  month = may,
  publisher = {Elsevier {BV}},
  volume = {161},
  number = {5},
  pages = {1202--1214},
  author = {Evan~Z. Macosko and Anindita Basu and Rahul Satija and James Nemesh and Karthik Shekhar and Melissa Goldman and Itay Tirosh and Allison~R. Bialas and Nolan Kamitaki and Emily~M. Martersteck and John~J. Trombetta and David~A. Weitz and Joshua~R. Sanes and Alex~K. Shalek and Aviv Regev and Steven~A. McCarroll},
  title = {Highly Parallel Genome-wide Expression Profiling of Individual Cells Using Nanoliter Droplets},
  journal = {Cell}
}

@article{Katayama2005,
  doi = {10.1126/science.1112009},
  url = {https://doi.org/10.1126/science.1112009},
  year = {2005},
  month = sep,
  publisher = {American Association for the Advancement of Science ({AAAS})},
  volume = {309},
  number = {5740},
  pages = {1564--1566},
  author = {S. Katayama and Y. Tomaru and T. Kasukawa and K. Waki and M. Nakanishi and M. Nakamura and H. Nishida and C. C. Yap and M. Suzuki and J. Kawai and H. Suzuki and P. Carninci and Y. Hayashizaki and C. Wells and M. Frith and T. Ravasi and K. C. Pang and J. Hallinan and J. Mattick and D. A. Hume and L. Lipovich and S. Batalov and P. G. Engstr\"{o}m and Y. Mizuno and M. A. Faghihi and A. Sandelin and A. M. Chalk and S. Mottagui-Tabar and Z. Liang and B. Lenhard and C. Wahlestedt},
  title = {Antisense Transcription in the Mammalian Transcriptome},
  journal = {Science}
}
